# Supplementary material for: Characterisation of GLUT4 trafficking in HeLa cells: comparable kinetics and orthologous trafficking mechanisms to 3T3-L1 adipocytes
Source: PeerJ. 2020 Mar 5;8:e8751. doi: 10.7717/peerj.8751 (PMC7060922; doi:10.7717/peerj.8751)
Supplement: Supplemental Information 3 [file peerj-08-8751-s003.zip]

Archive with 159 entries (144 files):
- Morris et al Data/
- Morris et al Data/.DS_Store
- __MACOSX/
- __MACOSX/Morris et al Data/
- __MACOSX/Morris et al Data/._.DS_Store
- Morris et al Data/Data for Supp Fig. 1/
- Morris et al Data/Data for Supp Fig. 1/.DS_Store
- __MACOSX/Morris et al Data/Data for Supp Fig. 1/
- __MACOSX/Morris et al Data/Data for Supp Fig. 1/._.DS_Store
- Morris et al Data/Data for Supp Fig. 1/VAMP4 and VAMP8.jpg
- __MACOSX/Morris et al Data/Data for Supp Fig. 1/._VAMP4 and VAMP8.jpg
- Morris et al Data/Data for Supp Fig. 1/VAMP3.jpg
- __MACOSX/Morris et al Data/Data for Supp Fig. 1/._VAMP3.jpg
- Morris et al Data/Data for Supp Fig. 1/VAMP5.jpg
- __MACOSX/Morris et al Data/Data for Supp Fig. 1/._VAMP5.jpg
- Morris et al Data/Data for Supp Fig. 1/VAMP7.jpg
- __MACOSX/Morris et al Data/Data for Supp Fig. 1/._VAMP7.jpg
- Morris et al Data/Data for Supp Fig. 1/VAMP2 blot.jpg
- __MACOSX/Morris et al Data/Data for Supp Fig. 1/._VAMP2 blot.jpg
- Morris et al Data/images of Figure 2/
- Morris et al Data/images of Figure 2/t9 (60).bmp
- __MACOSX/Morris et al Data/images of Figure 2/
- __MACOSX/Morris et al Data/images of Figure 2/._t9 (60).bmp
- Morris et al Data/images of Figure 2/t3 (60).bmp
- __MACOSX/Morris et al Data/images of Figure 2/._t3 (60).bmp
- Morris et al Data/images of Figure 2/t5 (60).bmp
- __MACOSX/Morris et al Data/images of Figure 2/._t5 (60).bmp
- Morris et al Data/images of Figure 2/t25 (60).bmp
- __MACOSX/Morris et al Data/images of Figure 2/._t25 (60).bmp
- Morris et al Data/images of Figure 2/t1 (60).bmp
- __MACOSX/Morris et al Data/images of Figure 2/._t1 (60).bmp
- Morris et al Data/images of Figure 2/t0 (60).bmp
- __MACOSX/Morris et al Data/images of Figure 2/._t0 (60).bmp
- Morris et al Data/images of Figure 2/t15 (60).bmp
- __MACOSX/Morris et al Data/images of Figure 2/._t15 (60).bmp
- Morris et al Data/images of Figure 2/t20 (60).bmp
- __MACOSX/Morris et al Data/images of Figure 2/._t20 (60).bmp
- Morris et al Data/images of Figure 2/t7 (60).bmp
- __MACOSX/Morris et al Data/images of Figure 2/._t7 (60).bmp
- Morris et al Data/images of Figure 2/t30 (60).bmp
- __MACOSX/Morris et al Data/images of Figure 2/._t30 (60).bmp
- Morris et al Data/Data Morris et al .xlsx
- __MACOSX/Morris et al Data/._Data Morris et al .xlsx
- Morris et al Data/images for Figure 1/
- Morris et al Data/images for Figure 1/basal1c blue.jpg
- __MACOSX/Morris et al Data/images for Figure 1/
- __MACOSX/Morris et al Data/images for Figure 1/._basal1c blue.jpg
- Morris et al Data/images for Figure 1/basal1e overlay.jpg
- __MACOSX/Morris et al Data/images for Figure 1/._basal1e overlay.jpg
- Morris et al Data/images for Figure 1/Ha-G4-GFPBasal4 green.jpg
- __MACOSX/Morris et al Data/images for Figure 1/._Ha-G4-GFPBasal4 green.jpg
- Morris et al Data/images for Figure 1/Ha-G4-GFPInsulin4 comp.jpg
- __MACOSX/Morris et al Data/images for Figure 1/._Ha-G4-GFPInsulin4 comp.jpg
- Morris et al Data/images for Figure 1/Ins1b blue.jpg
- __MACOSX/Morris et al Data/images for Figure 1/._Ins1b blue.jpg
- Morris et al Data/images for Figure 1/basal1e blue.jpg
- __MACOSX/Morris et al Data/images for Figure 1/._basal1e blue.jpg
- Morris et al Data/images for Figure 1/Composite ins.jpg
- __MACOSX/Morris et al Data/images for Figure 1/._Composite ins.jpg
- Morris et al Data/images for Figure 1/Ha-G4-GFPInsulin4 green.jpg
- __MACOSX/Morris et al Data/images for Figure 1/._Ha-G4-GFPInsulin4 green.jpg
- Morris et al Data/images for Figure 1/Ha-G4-GFPBasal4 blue.jpg
- __MACOSX/Morris et al Data/images for Figure 1/._Ha-G4-GFPBasal4 blue.jpg
- Morris et al Data/images for Figure 1/Ha-G4-GFPBasal4 composite.jpg
- __MACOSX/Morris et al Data/images for Figure 1/._Ha-G4-GFPBasal4 composite.jpg
- Morris et al Data/images for Figure 1/Ha-G4-GFPInsulin4 blue.jpg
- __MACOSX/Morris et al Data/images for Figure 1/._Ha-G4-GFPInsulin4 blue.jpg
- Morris et al Data/images for Figure 1/Ins1b green.jpg
- __MACOSX/Morris et al Data/images for Figure 1/._Ins1b green.jpg
- Morris et al Data/images of supp figure 2/
- Morris et al Data/images of supp figure 2/HeLa KD 14.11.17.pptx
- __MACOSX/Morris et al Data/images of supp figure 2/
- __MACOSX/Morris et al Data/images of supp figure 2/._HeLa KD 14.11.17.pptx
- Morris et al Data/images of supp figure 2/.DS_Store
- __MACOSX/Morris et al Data/images of supp figure 2/._.DS_Store
- Morris et al Data/images for Figure 4/
- Morris et al Data/images for Figure 4/SCRbasal1b0 comp.jpg
- __MACOSX/Morris et al Data/images for Figure 4/
- __MACOSX/Morris et al Data/images for Figure 4/._SCRbasal1b0 comp.jpg
- Morris et al Data/images for Figure 4/V8Ins1c blue.jpg
- __MACOSX/Morris et al Data/images for Figure 4/._V8Ins1c blue.jpg
- Morris et al Data/images for Figure 4/V4basal1c green.jpg
- __MACOSX/Morris et al Data/images for Figure 4/._V4basal1c green.jpg
- Morris et al Data/images for Figure 4/V4basal1c.lsm
- __MACOSX/Morris et al Data/images for Figure 4/._V4basal1c.lsm
- Morris et al Data/images for Figure 4/V4Basal1f.lsm
- __MACOSX/Morris et al Data/images for Figure 4/._V4Basal1f.lsm
- Morris et al Data/images for Figure 4/V4Ins1c.lsm
- __MACOSX/Morris et al Data/images for Figure 4/._V4Ins1c.lsm
- Morris et al Data/images for Figure 4/V2basal1a green.jpg
- __MACOSX/Morris et al Data/images for Figure 4/._V2basal1a green.jpg
- Morris et al Data/images for Figure 4/v8basal2b blue.jpg
- __MACOSX/Morris et al Data/images for Figure 4/._v8basal2b blue.jpg
- Morris et al Data/images for Figure 4/V2basal1a comp.jpg
- __MACOSX/Morris et al Data/images for Figure 4/._V2basal1a comp.jpg
- Morris et al Data/images for Figure 4/v8basal2b merge.jpg
- __MACOSX/Morris et al Data/images for Figure 4/._v8basal2b merge.jpg
- Morris et al Data/images for Figure 4/V4basal1c blue.jpg
- __MACOSX/Morris et al Data/images for Figure 4/._V4basal1c blue.jpg
- Morris et al Data/images for Figure 4/V8Ins1c.lsm
- __MACOSX/Morris et al Data/images for Figure 4/._V8Ins1c.lsm
- Morris et al Data/images for Figure 4/v8basal2b green.jpg
- __MACOSX/Morris et al Data/images for Figure 4/._v8basal2b green.jpg
- Morris et al Data/images for Figure 4/v8basal2b.lsm
- __MACOSX/Morris et al Data/images for Figure 4/._v8basal2b.lsm
- Morris et al Data/images for Figure 4/V2Ins1b.lsm
- __MACOSX/Morris et al Data/images for Figure 4/._V2Ins1b.lsm
- Morris et al Data/images for Figure 4/SCRIns1a green.jpg
- __MACOSX/Morris et al Data/images for Figure 4/._SCRIns1a green.jpg
- Morris et al Data/images for Figure 4/V2Ins1b blue.jpg
- __MACOSX/Morris et al Data/images for Figure 4/._V2Ins1b blue.jpg
- Morris et al Data/images for Figure 4/V4Basal1f comp.jpg
- __MACOSX/Morris et al Data/images for Figure 4/._V4Basal1f comp.jpg
- Morris et al Data/images for Figure 4/SCRIns1a blue.jpg
- __MACOSX/Morris et al Data/images for Figure 4/._SCRIns1a blue.jpg
- Morris et al Data/images for Figure 4/SCRIns1a comp.jpg
- __MACOSX/Morris et al Data/images for Figure 4/._SCRIns1a comp.jpg
- Morris et al Data/images for Figure 4/V8Ins1c green.jpg
- __MACOSX/Morris et al Data/images for Figure 4/._V8Ins1c green.jpg
- Morris et al Data/images for Figure 4/V4Basal1f blue.jpg
- __MACOSX/Morris et al Data/images for Figure 4/._V4Basal1f blue.jpg
- Morris et al Data/images for Figure 4/V2Ins1b comp.jpg
- __MACOSX/Morris et al Data/images for Figure 4/._V2Ins1b comp.jpg
- Morris et al Data/images for Figure 4/V8Ins1c merge.jpg
- __MACOSX/Morris et al Data/images for Figure 4/._V8Ins1c merge.jpg
- Morris et al Data/images for Figure 4/V4Ins1c blue.jpg
- __MACOSX/Morris et al Data/images for Figure 4/._V4Ins1c blue.jpg
- Morris et al Data/images for Figure 4/V4basal1c comp.jpg
- __MACOSX/Morris et al Data/images for Figure 4/._V4basal1c comp.jpg
- Morris et al Data/images for Figure 4/V2Ins1b green.jpg
- __MACOSX/Morris et al Data/images for Figure 4/._V2Ins1b green.jpg
- Morris et al Data/images for Figure 4/V2basal1a blue.jpg
- __MACOSX/Morris et al Data/images for Figure 4/._V2basal1a blue.jpg
- Morris et al Data/images for Figure 4/SCRIns1a.lsm
- __MACOSX/Morris et al Data/images for Figure 4/._SCRIns1a.lsm
- Morris et al Data/images for Figure 4/V4Ins1c green.jpg
- __MACOSX/Morris et al Data/images for Figure 4/._V4Ins1c green.jpg
- Morris et al Data/images for Figure 4/SCRbasal1b0.lsm
- __MACOSX/Morris et al Data/images for Figure 4/._SCRbasal1b0.lsm
- Morris et al Data/images for Figure 4/V4Ins1c merge.jpg
- __MACOSX/Morris et al Data/images for Figure 4/._V4Ins1c merge.jpg
- Morris et al Data/images for Figure 4/V2basal1a.lsm
- __MACOSX/Morris et al Data/images for Figure 4/._V2basal1a.lsm
- Morris et al Data/images for Figure 4/SCRbasal1b0 green.jpg
- __MACOSX/Morris et al Data/images for Figure 4/._SCRbasal1b0 green.jpg
- Morris et al Data/images for Figure 4/SCRbasal1b0 blue.jpg
- __MACOSX/Morris et al Data/images for Figure 4/._SCRbasal1b0 blue.jpg
- Morris et al Data/images for Figure 4/V4Basal1f green.jpg
- __MACOSX/Morris et al Data/images for Figure 4/._V4Basal1f green.jpg
- Morris et al Data/images for Figure 5/
- Morris et al Data/images for Figure 5/blue.jpg
- __MACOSX/Morris et al Data/images for Figure 5/
- __MACOSX/Morris et al Data/images for Figure 5/._blue.jpg
- Morris et al Data/images for Figure 5/merge.jpg
- __MACOSX/Morris et al Data/images for Figure 5/._merge.jpg
- Morris et al Data/images for Figure 5/green.jpg
- __MACOSX/Morris et al Data/images for Figure 5/._green.jpg
- Morris et al Data/images for Figure 5/red.jpg
- __MACOSX/Morris et al Data/images for Figure 5/._red.jpg
