# Supplementary material for: Characterisation of GLUT4 trafficking in HeLa cells: comparable kinetics and orthologous trafficking mechanisms to 3T3-L1 adipocytes
Source: PeerJ. 2020 Mar 5;8:e8751. doi: 10.7717/peerj.8751 (PMC7060922; doi:10.7717/peerj.8751)
Supplement: Supplemental Information 3 [file peerj-08-8751-s003.zip › Morris et al Data/Data Morris et al .xlsx]

## Sheet: Figure 2 data
HeLa cells			3T3-L1 cells
Basal	Insulin		Basal	Insulin
0.36	1.02		0.37	1.68
0.29	0.72		0.44	0.8
0.25	1.24		0.36	0.76
0.25	1.16		0.27	1.23
0.26	0.37		0.29	1.335
0.45	0.94		0.45	1.31
0.43	0.99		0.44	2.07
0.49	0.82		0.49	2.11
0.51	0.62		0.66	1.05
0.46	0.65		0.27	1.1
0.85	0.55		0.29	1.4
0.33	0.27		0.27	1.1
			0.43	1.52
			0.19	1.09
			0.4	0.9
			0.67	0.82
0.410833	0.779167		0.383333	1.26719
1.89655			3.30571

## Sheet: Fig 3 data
	HELA CELL DATA						3T3-L1 CELL DATA
Time (min)	Static GLUT4 vesicles		Mobile GLUT4 vesicles				Time	Static GLUT4 vesicles		Mobile GLUT4 vesicles
	Mean	SEM	Mean	SEM				Mean	SEM	Mean	SEM
-2	15.4	1.2	7.2	0.4			-2	11.4	1	4.7	1.5
-1	15.3	1.1	6.5	0.56			-1	11.2	1.1	4.6	0.8
0							0
1	12.1	0.5	11.7	0.7			1	12.1	0.5	9.5	2.1
2	10.2	1.1	10.3	0.8			2	12	0.65	9.2	1
3	10.5	0.7	8.3	0.3			3	13.5	0.25	9.4	0.5
4	10.1	1.3	10.2	0.6			4	12.1	0.8	8.2	0.06
5	10.7	0.8	10.5	0.6			5	12.6	0.4	7.9	3.1
6	10.6	2.1	11.2	1.4			6	13.3	1.2	6.8	1.2
7	10.7	1.8	11.3	1.5			7	12.25	0.8	5.3	1.5
8	12	0.4	9.6	0.8			8	12.1	0.08	5.3	0.1
9	11.8	0.2	7.1	1.8			9	14.2	0.5	5.34	0.04
10	10.5	0.4	7.3	3.1			10	14.5	0.6	5.1	1.1
11	7	0.4	3.4	2.1			11	13.3	0.4	4.8	1.2
12	7.4	0.6	4.2	1.8			12	13.1	0.22	5.1	1.3
13	7.1	0.12	4.3	0.7			13	14.3	0.15	5.15	0.26
14	6.2	2.1	3.2	2.1			14	13	2.1	5	1.2
15	5.3	2.4	2.8	1.5			15	14	0.05	5.6	0.2

## Sheet: Fig 4 replicate 1
	Basal									Ins
SCR	GFP	BG	- BG	HA	BG	- BG	HA/GFP	GFP/HA		GFP	BG	- BG	HA	BG	- BG	HA/GFP	GFP/HA
	9.2	2.17	7.03	0.38	0	0.38	0.0540541	18.5		21.95	2.18	19.77	11.37	0	11.37	0.575114	1.73879
	3.66	1.9	1.76	0.47	0	0.47	0.267045	3.74468		8.89	1.96	6.93	4.17	0	4.17	0.601732	1.66187
	8.3	1.97	6.33	0.51	0	0.51	0.0805687	12.4118		20.78	1.93	18.85	8.21	0	8.21	0.435544	2.29598
	5.84	1.96	3.88	0.47	0.003	0.467	0.120361	8.30835		6.59	2.2	4.39	2.53	0	2.53	0.57631	1.73518
	5.16	2.37	2.79	0.66	0	0.66	0.236559	4.22727		4.18	1.9	2.28	0.42	0	0.42	0.184211	5.42857
	6.59	1.87	4.72	2.53	0	2.53	0.536017	1.86561		5.05	1.93	3.12	0.19	0	0.19	0.0608974	16.4211
							0.215768	8.17628								0.405634	4.88024
V2	35.89	2.1	33.79	25.09	0	25.09	0.742527	1.34675		21.65	1.95	19.7	8.3	0	8.3	0.42132	2.37349
	15.29	2.3	12.99	2.99	0	2.99	0.230177	4.34448		17.08	1.91	15.17	6.04	0	6.04	0.398154	2.51159
	13.74	2.44	11.3	5.14	0.02	5.12	0.453097	2.20703		28.29	2.1	26.19	12.35	0	12.35	0.471554	2.12065
	32.88	2.47	30.41	6.16	0.01	6.15	0.202236	4.94472		33.19	2	31.19	9.33	0	9.33	0.299134	3.34298
	30.75	2	28.75	12.7	0	12.7	0.441739	2.26378		45.4	22	23.4	11.55	0.03	11.52	0.492308	2.03125
	38.29	2.8	35.49	9.26	0	9.26	0.260919	3.83261		32.11	2.7	29.41	5.76	0	5.76	0.195852	5.1059
	25.76	2.38	23.38	2.25	0	2.25	0.0962361	10.3911		6.22	2.6	3.62	1.96	0.02	1.94	0.535912	1.86598
							0.346705	4.19007								0.402033	2.76455
V4	16.7	2.7	14	3	0	3	0.214286	4.66667		33.86	2.9	30.96	32.49	0	32.49	1.04942	0.952909
	12.13	2.74	9.39	1.93	0.14	1.79	0.190628	5.24581		6.73	1.94	4.79	3.66	0	3.66	0.764092	1.30874
	32.35	2.3	30.05	8.25	0.003	8.247	0.274443	3.64375		17.54	2.9	14.64	12.05	0.002	12.048	0.822951	1.21514
	19.63	2.6	17.03	4.17	0	4.17	0.244862	4.08393		11.38	2	9.38	4.33	0	4.33	0.46162	2.16628
	10.3	2.1	8.2	2.84	0	2.84	0.346341	2.88732		8.9	1.8	7.1	4.09	0	4.09	0.576056	1.73594
	14.39	2.1	12.29	1.51	0	1.51	0.122864	8.13907		10.86	2.1	8.76	7.19	0	7.19	0.820776	1.21836
							0.232237	4.77776								0.749152	1.4329
V8	7.55	2.02	5.53	1.99	0	1.99	0.359855	2.77889		10.66	2.03	8.63	4.49	0	4.49	0.520278	1.92205
	11.32	2.2	9.12	5.41	0	5.41	0.593202	1.68577		15.62	2.2	13.42	8.48	0	8.48	0.631893	1.58255
	21.57	2.1	19.47	4.2	0	4.2	0.215716	4.63571		14.29	2	12.29	7.72	0	7.72	0.628153	1.59197
	14.15	2.4	11.75	3.22	0	3.22	0.274043	3.64907		11.82	2.22	9.6	7.61	0.005	7.605	0.792188	1.26233
	25.32	2.6	22.72	0.31	0	0.31	0.0136444	73.2903		8.98	2.07	6.91	2	0	2	0.289436	3.455
	45.8	2.5	43.3	4.71	0	4.71	0.108776	9.19321		11.5	2.34	9.16	5.24	0.04	5.2	0.567686	1.76154
							0.260873	15.8722								0.571605	1.92924
																					TRUE	#DIV/0!	#DIV/0!

## Sheet: figure 4 replicate 2
	Basal									Ins
SCR	GFP	BG	- BG	HA	BG	- BG	HA/GFP	GFP/HA		GFP	BG	- BG	HA	BG	- BG	HA/GFP	GFP/HA
	5.2	1.57	3.63	0.46	0	0.46	0.126722	7.8913		20.96	1.6	19.36	3.37	0	3.37	0.17407	5.74481
	10.78	2	8.78	2.1	0	2.1	0.23918	4.18095		17.85	1.7	16.15	8.54	0.02	8.52	0.527554	1.89554
	10.28	1.6	8.68	4.63	0	4.63	0.53341	1.87473		11.81	1.6	10.21	9.99	0	9.99	0.978452	1.02202
	9.91	1.7	8.21	0.93	0	0.93	0.113276	8.82796		9.99	1.5	8.49	8.36	0	8.36	0.984688	1.01555
	7.2	1.7	5.5	0.24	0.02	0.22	0.04	25		7.55	1.68	5.87	3.72	0	3.72	0.633731	1.57796
	20.24	1.5	18.74	2.49	0	2.49	0.132871	7.5261		20.68	1.53	19.15	4.8	0	4.8	0.250653	3.98958
							0.197577	9.21684								0.591525	2.54091
V2	9.32	2.36	6.96	0.9	0	0.9	0.12931	7.73333		11.25	1.8	9.45	3.5	0.02	3.48	0.368254	2.71552
	10.17	2.6	7.57	12.58	0	12.58	1.66182	0.601749		17.02	1.6	15.42	5.42	0	5.42	0.351492	2.84502
	12.82	2.5	10.32	4.89	0	4.89	0.473837	2.11043		10.71	1.5	9.21	8.09	0	8.09	0.878393	1.13844
	12.19	2.16	10.03	9	0	9	0.897308	1.11444		12.19	1.7	10.49	6.77	0	6.77	0.645377	1.54948
	14.15	2.3	11.85	2.57	0.02	2.55	0.21519	4.64706		20.25	2.3	17.95	3.58	0.03	3.55	0.197772	5.05634
	8.15	1.7	6.45	2.51	0	2.51	0.389147	2.56972		9.27	1.5	7.77	7.57	0	7.57	0.97426	1.02642
							0.627769	3.12946								0.569258	2.38854
V4	7.89	1.7	6.19	3.12	0.001	3.119	0.503877	1.98461		11.64	1.6	10.04	10.64	0	10.64	1.05976	0.943609
	7.08	1.5	5.58	1.85	0	1.85	0.331541	3.01622		14.69	1.8	12.89	11.69	0.002	11.688	0.906749	1.10284
	13.89	1.6	12.29	8.38	0	8.38	0.681855	1.46659		22.18	1.9	20.28	14.86	0.01	14.85	0.732249	1.36566
	7.86	1.7	6.16	1.01	0	1.01	0.163961	6.09901		12.57	1.5	11.07	1.12	0	1.12	0.101174	9.88393
	10.93	1.66	9.27	4.5	0	4.5	0.485437	2.06		12.6	1.9	10.7	2.86	0	2.86	0.26729	3.74126
	8.13	1.9	6.23	1.17	0.002	1.168	0.18748	5.3339								0.613445	3.40746
							0.392359	3.32672
V8	7.06	2	5.06	0	0	0	0	#DIV/0!		5.74	1.7	4.04	0	0	0	0	#DIV/0!
	6.38	3.9	2.48	0	0	0	0	#DIV/0!								0	#DIV/0!
							0	#DIV/0!
																					TRUE	#DIV/0!	#DIV/0!

## Sheet: Figure 4 data
	Basal									Ins
SCR	GFP	BG	- BG	HA	BG	- BG	HA/GFP	GFP/HA		GFP	BG	- BG	HA	BG	- BG	HA/GFP	GFP/HA
2a	8.79	1.5	7.29	0.45	0	0.45	0.0617284	16.2	1a	4.62	1.68	2.94	2.07	0	2.07	0.704082	1.42029
2b	8.04	2.2	5.84	1.81	0.04	1.77	0.303082	3.29944	1b	8.32	1.477	6.843	3.88	0	3.88	0.567003	1.76366
2c	10.07	1.68	8.39	1.13	0.025	1.105	0.131704	7.59276	1c	8.17	1.53	6.64	3.43	0	3.43	0.516566	1.93586
2d	3.72	1.4	2.32	0.03	0	0.03	0.012931	77.3333	1d	9.3	1.69	7.61	6.4	0	6.4	0.840999	1.18906
2e	5.57	2.3	3.27	0.53	0	0.53	0.16208	6.16981	1e	20.16	1.88	18.28	13.33	0	13.33	0.729212	1.37134
2f	6.52	1.4	5.12	0.97	0	0.97	0.189453	5.27835	2c	6.46	1.68	4.78	4.09	0	4.09	0.855649	1.1687
							0.143496	19.3123								0.702252	1.47482
V2
1a	12.6	1.544	11.056	4.65	0.003	4.647	0.420315	2.37917		7.13	1.353	5.777	1.9	0	1.9	0.32889	3.04053
1b	11.42	1.44	9.98	6.32	0	6.32	0.633267	1.57911		13.98	1.986	11.994	5.27	0	5.27	0.439386	2.2759
1c	11.39	1.446	9.944	7.53	0	7.53	0.757241	1.32058		20.68	2.011	18.669	6.25	0.005	6.245	0.334512	2.98943
2a	8.76	1.4664	7.2936	0.92	0	0.92	0.126138	7.92783		16.07	1.427	14.643	6.5	0	6.5	0.443898	2.25277
2b	4.73	1.9	2.83	2.09	0.103	1.987	0.70212	1.42426		7.28	1.393	5.887	2.1	0	2.1	0.356718	2.80333
2c	7.56	1.42	6.14	3.26	0	3.26	0.530945	1.88344		15.3	1.439	13.861	5.78	0.015	5.765	0.415915	2.40434
							0.528337	2.7524								0.386553	2.62772
V4
1a	6.66	1.877	4.783	0.6	0.011	0.589	0.123144	8.12054		6.97	1.526	5.444	4.38	0	4.38	0.804555	1.24292
1b	13.26	1.416	11.844	5.22	0	5.22	0.440729	2.26897		14.92	1.614	13.306	3.17	0	3.17	0.238238	4.19748
1c	11.83	1.68	10.15	7.07	0.014	7.056	0.695172	1.43849		8.33	1.514	6.816	2.52	0	2.52	0.369718	2.70476
2a	8.31	1.33	6.98	1.97	0	1.97	0.282235	3.54315		10.434	1.405	9.029	1.23	0	1.23	0.136228	7.34065
2b	6.84	1.398	5.442	3.64	0	3.64	0.668872	1.49505		5.51	1.44	4.07	1.79	0	1.79	0.439803	2.27374
2c	12.06	1.54	10.52	2.3	0	2.3	0.218631	4.57391		7.35	1.405	5.945	1.15	0.1	1.05	0.176619	5.6619
							0.404797	3.57335								0.36086	3.90358
V8
1a	5.26	1.495	3.765	0.14	0	0.14	0.0371846	26.8929		4.47	1.501	2.969	0.81	0	0.81	0.272819	3.66543
1b	9.3	1.387	7.913	1.06	0.121	0.939	0.118665	8.42705		6.62	1.489	5.131	4.82	0	4.82	0.939388	1.06452
1c	6.55	1.43	5.12	0.4	0	0.4	0.078125	12.8		8.58	1.539	7.041	3.67	0	3.67	0.521233	1.91853
2a	4.78	1.495	3.285	0.4	0	0.4	0.121766	8.2125		8.13	1.772	6.358	2.03	0.009	2.021	0.317867	3.14597
2b	10.7	1.709	8.991	0.42	0	0.42	0.0467134	21.4071		7.92	1.384	6.536	1.3	0	1.3	0.198898	5.02769
2c	7.1	1.381	5.719	0.6	0	0.6	0.104913	9.53167		9.66	1.376	8.284	7	0	7	0.845002	1.18343
							0.0845613	14.5452								0.515868	2.6676
																					TRUE	0.430639	FALSE

## Sheet: Fig 4 data 
	Basal									Ins
SCR	GFP	BG	- BG	HA	BG	- BG	HA/GFP	GFP/HA		GFP	BG	- BG	HA	BG	- BG	HA/GFP	GFP/HA
1a	3.19	1.5	1.69	0.04	0	0.04	0.0236686	42.25	1a	9.68	1.3	8.38	1.97	0.002	1.968	0.234845	4.25813
1b	10.09	1.5	8.59	0.12	0	0.12	0.0139697	71.5833	1b	15.06	1.4	13.66	1.58	0.0013	1.5787	0.115571	8.65269
1c	6.05	1.5	4.55	0.58	0	0.58	0.127473	7.84483	1c	23.3	1.3	22	4.44	0	4.44	0.201818	4.95495
2a	8.11	1.4	6.71	0.4	0	0.4	0.0596125	16.775	2a	20.62	1.35	19.27	1.89	0	1.89	0.0980799	10.1958
2b	22.14	1.42	20.72	1.86	0	1.86	0.0897683	11.1398	2b	10.88	1.3	9.58	3.02	0	3.02	0.31524	3.17219
2c	14.14	1.4	12.74	0.88	0	0.88	0.0690738	14.4773	2c	11.41	1.3	10.11	3.18	0	3.18	0.31454	3.17925
							0.0639276	27.345								0.213349	5.7355
V2
1a	18.72	1.24	17.48	4	0	4	0.228833	4.37		9.58	1.29	8.29	0.97	0	0.97	0.117008	8.54639
1b	7.71	1.37	6.34	0.84	0	0.84	0.132492	7.54762		7.09	1.23	5.86	0.83	0	0.83	0.141638	7.06024
1c	21.53	1.36	20.17	1.15	0	1.15	0.0570154	17.5391		23.97	1.3	22.67	8.95	0	8.95	0.394795	2.53296
2a	19.87	1.4	18.47	5.65	0	5.65	0.305901	3.26903		26.94	1.31	25.63	2.56	0	2.56	0.0998829	10.0117
2b	10.73	1.85	8.88	1.4	0	1.4	0.157658	6.34286		16.12	1.12	15	4.06	0	4.06	0.270667	3.69458
2c	10.4	1.28	9.12	0.73	0	0.73	0.0800439	12.4932		16.2	1.49	14.71	0.67	0	0.67	0.0455472	21.9552
							0.160324	8.59363								0.178256	8.96685
V4
1a	10.12	1.16	8.96	0.08	0	0.08	0.00892857	112		15.3	1.313	13.987	0.89	0	0.89	0.0636305	15.7157
1b	16.78	1.13	15.65	3.58	0	3.58	0.228754	4.37151		16.24	1.21	15.03	1.71	0	1.71	0.113772	8.78947
1c	14.87	1.09	13.78	0.66	0	0.66	0.0478955	20.8788		13.72	1.75	11.97	1.45	0.043	1.407	0.117544	8.50746
2a	14.93	1.47	13.46	0.48	0.01	0.47	0.0349183	28.6383		13.58	1.363	12.217	1.09	0	1.09	0.0892199	11.2083
2b	23.06	1.4	21.66	2.04	0	2.04	0.0941828	10.6176		12.84	1.09	11.75	1.42	0	1.42	0.120851	8.27465
2c	15.1	4.5	10.6	1.15	0.07	1.08	0.101887	9.81481		13.68	1.41	12.27	2.65	0	2.65	0.215974	4.63019
							0.0860943	31.0535								0.120165	9.52096					1.79
V8																						15.183
1a	11.5	1.315	10.185	1.02	0	1.02	0.100147	9.98529		5.9	1.679	4.221	0.497	0.045	0.452	0.107084	9.3385					3.382
1b	16.86	1.618	15.242	0.77	0	0.77	0.0505183	19.7948		7.2	1.375	5.825	0.622	0	0.622	0.106781	9.36495					10.493
1c	6.92	1.233	5.687	0.08	0	0.08	0.0140672	71.0875		30.4	1.654	28.746	14.2	0	14.2	0.493982	2.02437					6.149
2a	9.2	1.243	7.957	2.14	0.019	2.121	0.266558	3.75153		28.83	1.233	27.597	6.149	0	6.149	0.222814	4.48805					28.831
2b	32.4	19.5	32.4	0.79	0	0.79	0.0243827	41.0127		10.5	1.687	8.813	3.382	0.06	3.322	0.376943	2.65292					14.237
2c	10.56	1.167	9.393	1.13	0	1.13	0.120302	8.31239		15.8	1.323	14.477	1.79	0	1.79	0.123644	8.08771					30.461
							0.0959959	25.6574								0.238541	5.99275					0.622
																						7.194
																						0.497
																						5.904

## Sheet: Figure 4 data set
	Basal									Ins
SCR	GFP	BG	- BG	HA	BG	- BG	HA/GFP	GFP/HA		GFP	BG	- BG	HA	BG	- BG	HA/GFP	GFP/HA
1a	15.7	0.83	14.87	1.4	0	1.4	0.0941493	10.6214	1a	17.65	0.7	16.95	5.24	0	5.24	0.309145	3.23473
1b	19.32	1.076	18.244	0.72	0	0.72	0.039465	25.3389	1b	21.36	0.956	20.404	7.4	0.004	7.396	0.362478	2.75879
1c	15.62	0.835	14.785	0.76	0	0.76	0.0514034	19.4539	1c	23.6	0.78	22.82	12.3	0	12.3	0.539001	1.85528
2a	8.7	1.44	7.26	0.09	0	0.09	0.0123967	80.6667	2a	11.4	0.854	10.546	4.41	0	4.41	0.418168	2.39138
2b	13.71	1.23	12.48	1	0	1	0.0801282	12.48	2b	29.8	1.074	28.726	7.36	0	7.36	0.256214	3.90299
2c	6.26	0.67	5.59	0.45	0	0.45	0.0805009	12.4222	2c	7	0.781	6.219	2.22	0	2.22	0.356971	2.80135
							0.0596739	26.8305								0.373663	2.82409
V8
1a	6.39	1.135	5.255	0.05	0.002	0.048	0.00913416	109.479		9.93	0.723	9.207	3.23	0	3.23	0.35082	2.85046
1b	9.05	0.793	8.257	0.72	0	0.72	0.0871987	11.4681		9.4	0.799	8.601	2.13	0	2.13	0.247646	4.03803
1c	17.7	0.981	16.719	5.04	0	5.04	0.301453	3.31726		8.9	0.912	7.988	2.11	0	2.11	0.264146	3.78578
2a	6.01	0.656	5.354	0.02	0	0.02	0.00373552	267.7		7.25	1.107	6.143	2.48	0	2.48	0.403712	2.47702
2b	17.5	0.703	16.797	0.1	0	0.1	0.00595344	167.97				0			0
2c	7	0.895	6.105	0.9	0	0.9	0.14742	6.78333				0			0
							0.0924826	94.453								0.316581	3.28782

## Sheet: Final Data Figure 4
		Basal		Insulin				HA/GFP			Fold Change					vs SCR	HA/GFP			Fold Change
		HA/GFP	GFP/HA	HA/GFP	GFP/HA			Basal	Ins			Basal	Ins				Basal	Ins			Basal	Ins
SCR	1	0.215768	8.17628	0.405634	4.88024			0.215768	0.405634			1	1.87996				0.215768	0.405634			1	1
	2	0.197577	9.21684	0.591525	2.54091			0.197577	0.591525			1	2.9939				0.197577	0.591525			1	1
	3	0.143496	19.3123	0.702252	1.47482			0.143496	0.702252			1	4.89386				0.143496	0.702252			1	1
	4	0.0639276	27.345	0.213349	5.7355			0.0639276	0.213349			1	3.33735				0.0639276	0.213349			1	1
	5	0.155192	26.8305	0.373663	2.82409			0.155192	0.373663			1	2.40774				0.155192	0.373663			1	1
Mean		0.155192	18.1762	0.457285	3.49111			0.155192	0.457285			1	2.94657				0.155192	0.47819			1	1
							TTEST	0.012962			TTEST	0.01062				TTEST	1			TTEST	#DIV/0!
											SD	0	1.24496			SD	0.0681465			SD	0	0
V2	1	0.346705	4.19007	0.402033	2.76455			0.346705	0.402033			1	1.15958				0.346705	0.402033			1.60684	0.991122
	2	0.627769	3.12946	0.573548	2.38413			0.627769	0.573548			1	0.913628				0.627769	0.573548			3.17735	0.969609
	3	0.528337	2.7524	0.386553	2.62772			0.528337	0.386553			1	0.731641				0.528337	0.386553			3.68189	0.550448
	4	0.160324	8.59363	0.178256	8.96685			0.160324	0.178256			1	1.11185				0.160324	0.178256			2.5079	0.835515
Mean		0.415784	4.66639	0.385098	4.18581			0.415784	0.385098			1	0.979176				0.415784	0.385098			2.74349	0.836674
							TTEST	0.668961			TTEST	0.839087				TTEST	0.0533531			TTEST	0.00306741	0.109404
											SD	0	0.196401			SD	0.206267			SD	0.897457	0.202857
V4	1	0.232237	4.77776	0.749152	1.4329			0.232237	0.749152			1	3.2258				0.232237	0.749152			1.07633	1.84687
	2	0.392359	3.32672	0.613445	3.40746			0.392359	0.613445			1	1.56348				0.392359	0.613445			1.98586	1.03706
	3	0.404797	3.57335	0.36086	3.90358			0.404797	0.36086			1	0.891459				0.404797	0.36086			2.82096	0.513862
	4	0.0860943	31.0535	0.120165	9.52096			0.0860943	0.120165			1	1.39574				0.0860943	0.120165			1.34675	0.563233
Mean		0.278872	10.6828	0.460906	4.56622			0.278872	0.460906			1	1.76912				0.278872	0.460906			1.80747	0.990254
							TTEST	0.141678			TTEST	0.179412				TTEST	0.185258			TTEST	0.0496115	0.972351
											SD	0	1.01224			SD	0.150637			SD	0.775845	0.617865
V8	1	0.260873	15.8722	0.571605	1.92924			0.260873	0.571605			1	2.19113				0.260873	0.571605			1.20905	1.40916
	3	0.08	37.6033	0.52	2.68132			0.08	0.52			1	6.5				0.08	0.52			0.557505	0.740475
	4	0.0959959	25.6574	0.239	5.9265			0.0959959	0.239			1	2.48969				0.0959959	0.239			1.50164	1.12023
	5	0.0924826	94.453	0.316581	3.28782			0.0924826	0.316581			1	3.42314				0.0924826	0.316581			0.595924	0.847237
		0.132338	43.3964	0.411797	3.45622			0.132338	0.411797	3.11171		1	3.72694				0.145623	0.443535			1.0894	1.08996
Mean							TTEST	0.0214692			TTEST	0.0360201				TTEST	0.885151			TTEST	0.872683	0.83022
											SD	0	1.9705			SD	0.100129			SD	0.483304	0.335371

## Sheet: Fig 5 Golgi raw data and stats
	-VE CON										BET1L										BET1										GOSR1										GOSR2
Experiment 1	0.33988		0.28329	0.238895	0.298108						0.301925	0.327976	0.339905	0.189128	0.281523						0.442819	0.33698	0.407356	0.353402	0.230105						0.322414	0.325825	0.250233	0.328181	0.330814						0.369251	0.291347	0.374219	0.320421	0.352478
Experiment 2	0.446575	0.313053	0.415155	0.455705	0.453767						0.268383	0.360241	0.538007	0.439432	0.369493						0.460479	0.434619	0.275651	0.420222	0.638301						0.300168	0.272563	0.190898	0.283925	0.76927	0.526685					0.438519	0.536761	0.405315	0.343317	0.560859
Experiment 3	0.446984	0.313053	0.415155	0.455705	0.453767						0.493955	0.649667	0.416901								0.404787	0.448412	0.445841	0.39778	0.420495						0.324638	0.282973	0.403576	0.387393	0.319657						0.332479	0.319298	0.367163	0.35097	0.278842
Experiment 4	0.510881	0.330453	0.212397	0.334894	0.429508	0.161004	0.329941	0.329319	0.38636	0.25474	0.318612	0.278954	0.494051	0.313254	0.414222						0.688345	0.510129	0.415762	0.46663	0.463444						0.72589	0.618433	0.50885	0.36727	0.487635						0.311113	0.388028	0.321224	0.244033	0.301344
Golgi Fold data from above
-VE CON	BET1L	BET1	GOSR1	GOSR2	SEC22A	SEC22B	SEC22C	STX5	STX6	STX16	YKT6
1	0.99327	1.22096	1.07395	1.17756	1.20845	1.24405	1.14495	1.21181	1.23506	1.13925	1.36553
1	0.8923	1.02137	0.711038	1.03196	0.845229	0.875712	1.00161	1.18044	0.824685	1.02982	1.17689
1	1.24762	1.01566	0.824227	0.790895	0.868176	0.738069	0.684588	0.806602	1.04546	0.947978	1.14
1	1.10937	1.35165	1.65152	0.954868	1.23042	1.03538	0.993485	1.06736	1.12167	0.92568	1.78252
Compare column means (main column effect)
Number of families	1
Number of comparisons per family	11
Alpha	0.05
Dunnett's multiple comparisons test	Predicted (LS) mean diff.	95.00% CI of diff.	Significant?	Summary	Adjusted P Value
-VE CON vs. BET1L	-0.02885	-0.1174 to 0.05965	No	ns	0.973
-VE CON vs. BET1	-0.07013	-0.1551 to 0.01479	No	ns	0.1644
-VE CON vs. GOSR1	-0.03389	-0.1179 to 0.05012	No	ns	0.9003
-VE CON vs. GOSR2	0.002595	-0.08233 to 0.08752	No	ns	0.9999
-VE CON vs. SEC22A	-0.009621	-0.09363 to 0.07439	No	ns	0.9996
-VE CON vs. SEC22B	0.01446	-0.07046 to 0.09939	No	ns	0.9993
-VE CON vs. SEC22C	0.01623	-0.07227 to 0.1047	No	ns	0.9993
-VE CON vs. STX5	-0.005573	-0.08958 to 0.07843	No	ns	0.9997
-VE CON vs. STX6	-0.05534	-0.1403 to 0.02959	No	ns	0.417
-VE CON vs. STX16	-0.00837	-0.09238 to 0.07564	No	ns	0.9996
-VE CON vs. YKT6	-0.1105	-0.1954 to -0.02559	Yes	**	0.0036
Test details	Predicted (LS) mean 1	Predicted (LS) mean 2	Predicted (LS) mean diff.	SE of diff.	N1	N2	q	DF
-VE CON vs. BET1L	0.3629	0.3918	-0.02885	0.03175	24	18	0.9088	196
-VE CON vs. BET1	0.3629	0.4331	-0.07013	0.03047	24	20	2.302	196
-VE CON vs. GOSR1	0.3629	0.3968	-0.03389	0.03014	24	21	1.125	196
-VE CON vs. GOSR2	0.3629	0.3603	0.002595	0.03047	24	20	0.08519	196
-VE CON vs. SEC22A	0.3629	0.3726	-0.009621	0.03014	24	21	0.3192	196
-VE CON vs. SEC22B	0.3629	0.3485	0.01446	0.03047	24	20	0.4747	196
-VE CON vs. SEC22C	0.3629	0.3467	0.01623	0.03175	24	18	0.5113	196
-VE CON vs. STX5	0.3629	0.3685	-0.005573	0.03014	24	21	0.1849	196
-VE CON vs. STX6	0.3629	0.4183	-0.05534	0.03047	24	20	1.816	196
-VE CON vs. STX16	0.3629	0.3713	-0.00837	0.03014	24	21	0.2777	196
-VE CON vs. YKT6	0.3629	0.4735	-0.1105	0.03047	24	20	3.627	196

## Sheet: Fig 5 ERGIC raw data and stats
		-VE CON										BET1L										BET1										GOSR1										GOSR2
	Experiment 1	0.382681	0.29323	0.365214	0.327927	0.349947						0.202932	0.276265	0.210323	0.612633	0.407534						0.406112	0.324695	0.471189	0.507541	0.369403						0.265015	0.230129	0.254037	0.296948	0.134232						0.239478	0.354617	0.299757	0.285352	0.301962
	Experiment 2	0.528457	0.441046	0.302441	0.135269	0.212265						0.588267	0.399492	0.432195	0.412475	0.371767	0.442395					0.231577	0.212191	0.462156	0.152803	0.306936	0.24666	0.551464	0.292374			0.290997	0.373492	0.279305	0.259027	0.227045	0.20628	0.293089				0.323208	0.457282	0.280101	0.190015
	Experiment 3	0.383308	0.536029	0.532531	0.650945	0.678926						0.302677	0.429495	0.469844	0.545293							0.738489	0.518867	0.651277	0.73521	0.731335						0.505813	0.407014	0.356571	0.352984	0.393431						0.487867	0.435749	0.552698	0.440853
	Experiment 4	0.47914	0.512776	0.470688	0.558545	0.462046	0.388141	0.403607	0.464679	0.577767	0.423506	0.52199	0.538394	0.413007	0.532863	0.453001						0.376346	0.365033	0.448374	0.361806	0.342432						0.416232	0.431746	0.420071	0.44578	0.427196						0.40959	0.31278	0.470978	0.42435	0.354562
	ERGIC FOLD CHANGES FROM ABOVE
	-VE CON	BET1L	BET1	GOSR1	GOSR2	SEC22A	SEC22B	SEC22C	STX5	STX6	STX16	YKT6
	1	0.797742	1.20939	0.751292	0.861645	0.756408	0.685036	0.99144	0.666823	0.671372	0.604293	0.736695
	1	1.271	1.0159	0.8509	0.9653	1.5932	0.8758	0.9608	0.9455	0.7948	1.2113	1.4416
	1	0.7852	1.2133	0.7247	0.8615	0.8358	1.079	0.9698	1.237	0.8845	0.8845	0.732
	1	1.03746	0.799001	0.903216	0.83202	0.88977	1.10155	0.775274	0.858947	0.879419	0.858782	1.08361
Compare column means (main column effect)
Number of families	1
Number of comparisons per family	11
Alpha	0.05
Dunnett's multiple comparisons test	Predicted (LS) mean diff.	95.00% CI of diff.	Significant?	Summary	Adjusted P Value
-VE CON vs. BET1L	-0.003395	-0.08064 to 0.07385	No	ns	0.9999
-VE CON vs. BET1	-0.01963	-0.09450 to 0.05525	No	ns	0.9924
-VE CON vs. GOSR1	0.08877	0.01343 to 0.1641	Yes	*	0.0115
-VE CON vs. GOSR2	0.05388	-0.02547 to 0.1332	No	ns	0.3689
-VE CON vs. SEC22A	0.00154	-0.07380 to 0.07688	No	ns	>0.9999
-VE CON vs. SEC22B	0.01411	-0.06727 to 0.09549	No	ns	0.9993
-VE CON vs. SEC22C	0.03261	-0.04463 to 0.1099	No	ns	0.876
-VE CON vs. STX5	0.01887	-0.05709 to 0.09484	No	ns	0.9958
-VE CON vs. STX6	0.07522	-0.004125 to 0.1546	No	ns	0.0733
-VE CON vs. STX16	0.04587	-0.03031 to 0.1220	No	ns	0.5186
-VE CON vs. YKT6	0.01423	-0.06259 to 0.09105	No	ns	0.9993
Test details	Predicted (LS) mean 1	Predicted (LS) mean 2	Predicted (LS) mean diff.	SE of diff.	N1	N2	q	DF
-VE CON vs. BET1L	0.4245	0.4279	-0.003395	0.02769	25	20	0.1226	200
-VE CON vs. BET1	0.4245	0.4442	-0.01963	0.02684	25	23	0.7312	200
-VE CON vs. GOSR1	0.4245	0.3358	0.08877	0.02701	25	22	3.287	200
-VE CON vs. GOSR2	0.4245	0.3707	0.05388	0.02844	25	18	1.894	200
-VE CON vs. SEC22A	0.4245	0.423	0.00154	0.02701	25	22	0.05703	200
-VE CON vs. SEC22B	0.4245	0.4104	0.01411	0.02917	25	17	0.4837	200
-VE CON vs. SEC22C	0.4245	0.3919	0.03261	0.02769	25	20	1.178	200
-VE CON vs. STX5	0.4245	0.4057	0.01887	0.02723	25	21	0.6931	200
-VE CON vs. STX6	0.4245	0.3493	0.07522	0.02844	25	18	2.645	200
-VE CON vs. STX16	0.4245	0.3787	0.04587	0.02731	25	22	1.68	200
-VE CON vs. YKT6	0.4245	0.4103	0.01423	0.02754	25	20	0.5168	200

[truncated: 1 more sheets: Figure 1 data ]
